# Supplementary material for: In vitro comparison of performance including imposed work of breathing of CPAP systems used in low-resource settings
Source: PLoS One. 2020 Dec 3;15(12):e0242590. doi: 10.1371/journal.pone.0242590 (PMC7714113; doi:10.1371/journal.pone.0242590)
Supplement: S1 Table — (XLSX) [file pone.0242590.s002.xlsx]

## Sheet: Fisher and Paykel bubble CPAP
Pressure measured at patient interface (cm H2O)
0 cm H2O (pressure at bottle)	3 cm H2O (pressure at bottle)	5 cm H2O (pressure at bottle)	7 cm H2O (pressure at bottle)
5 L/min flow
0.31	2.32	4.67	6.69
0.31	2.7	4.26	6.65
0.31	2.64	4.61	6.54
0.31	2.54	4.46	6.68
0.31	2.68	4.38	6.55
0.31	2.42	4.51	6.39
0.31	2.74	4.58	6.27
0.31	2.63	4.67	6.59
0.31	2.7	4.84	6.41
0.31	2.58	4.34	6.65
0.31	2.37	4.89	6.51
0.31	2.31	4.52	6.4
0.31	2.31	4.43	6.56
0.31	2.69	4.59	6.5
0.31	2.76	4.54	6.8
0.31	2.68	4.64	6.71
0.31	2.6	4.66	6.78
0.31	2.44	4.68	6.56
0.31	2.51	4.85	6.57
0.31	2.61	4.41	6.71
0.31	2.75	4.5	6.94
0.31	2.54	4.8	6.56
0.31	2.33	4.49	6.46
0.31	2.53	4.44	6.73
0.31	2.86	4.66	6.47
0.31	2.5	4.67	6.7
0.31	2.6	4.46	6.38
0.31	2.64	4.26	6.65
0.31	2.58	4.48	6.81
0.32	2.74	4.68	6.64
0.31	2.4	4.42	6.6
0.31	2.41	4.66	6.56
0.31	2.64	4.74	6.33
0.31	2.48	4.43	6.63
0.31	2.4	4.5	6.59
0.31	2.66	4.76	6.71
0.31	2.44	4.62	6.28
0.31	2.69	4.63	6.51
0.31	2.37	4.5	6.66
0.31	2.46	4.77	6.66
6 L/min flow
0.36	2.76	4.52	6.47
0.36	2.38	4.46	6.56
0.36	2.82	4.56	6.53
0.36	2.7	4.77	6.73
0.36	2.51	4.65	6.35
0.36	2.5	4.94	6.64
0.36	2.68	4.81	6.73
0.36	2.67	4.51	6.71
0.36	2.48	4.58	6.54
0.36	2.55	4.36	6.84
0.36	2.64	4.68	6.56
0.36	2.51	4.79	6.71
0.36	2.78	4.43	6.91
0.36	2.64	4.69	7.09
0.36	2.83	4.68	6.92
0.36	2.65	4.63	6.6
0.36	2.64	4.67	6.67
0.36	2.44	4.79	6.84
0.36	2.48	4.5	6.44
0.36	2.38	4.72	6.95
0.36	2.78	4.55	6.71
0.36	2.46	4.87	6.75
0.36	2.4	4.61	6.45
0.36	2.8	4.61	6.8
0.36	2.81	4.64	6.66
0.36	2.5	4.42	6.53
0.36	2.71	4.85	6.6
0.36	2.64	4.7	6.66
0.36	2.63	4.38	6.68
0.36	2.75	4.63	6.54
0.36	2.59	4.66	6.62
0.36	2.71	4.71	6.81
0.36	2.5	4.64	6.63
0.36	2.67	4.64	6.72
0.36	2.59	4.39	6.92
0.36	2.52	4.64	6.52
0.36	2.52	4.6	6.61
0.36	2.73	4.56	6.57
0.36	2.74	4.2	6.79
0.36	2.51	4.81	6.53
7 L/min flow
0.41	2.58	4.4	6.73
0.41	2.71	4.41	6.55
0.41	2.65	4.76	6.49
0.41	2.85	5.06	6.78
0.41	2.7	4.74	6.7
0.41	2.76	4.64	6.59
0.41	2.9	4.8	6.93
0.41	2.64	4.32	6.59
0.41	2.51	4.84	6.43
0.41	2.71	4.94	6.89
0.41	2.56	4.71	6.6
0.41	2.71	4.44	6.84
0.41	2.81	4.76	6.8
0.41	2.76	4.6	6.87
0.41	2.45	4.77	6.71
0.41	2.42	4.41	6.76
0.41	2.58	4.78	6.47
0.41	2.5	4.57	6.78
0.41	2.64	4.39	6.66
0.41	2.83	4.75	6.6
0.41	2.77	4.62	6.75
0.41	2.69	4.46	7.1
0.41	2.6	4.39	6.67
0.41	2.84	4.49	6.56
0.41	2.64	4.55	6.85
0.41	2.74	4.72	6.78
0.41	2.66	4.49	6.77
0.41	2.65	4.91	6.96
0.41	2.68	4.82	6.87
0.41	2.81	4.77	6.84
0.41	2.81	4.64	6.94
0.41	2.71	4.72	7
0.41	2.65	4.66	6.62
0.41	2.59	4.38	6.53
0.41	2.66	4.61	6.87
0.41	2.81	4.41	6.63
0.41	2.48	4.39	6.94
0.41	2.85	4.4	6.5
0.41	2.42	4.45	6.72
0.41	2.83	4.7	6.95
8 L/min flow
0.46	2.65	4.51	6.73
0.45	2.42	4.92	6.63
0.45	2.69	4.64	6.88
0.45	2.51	4.41	6.81
0.45	2.91	4.37	6.87
0.45	2.77	4.72	6.54
0.45	2.79	4.63	6.74
0.45	2.69	4.73	6.71
0.45	2.76	4.49	7.08
0.45	2.86	4.67	7.18
0.45	2.47	4.66	6.37
0.46	2.69	4.64	6.93
0.45	2.59	5	7.09
0.45	2.87	4.6	6.33
0.45	2.51	4.51	6.65
0.46	2.95	4.74	6.9
0.46	2.93	4.73	6.96
0.46	2.79	4.69	6.7
0.45	2.88	4.75	6.93
0.46	2.89	4.67	6.71
0.45	2.85	4.75	6.49
0.45	2.86	4.93	6.54
0.45	2.7	4.6	7.03
0.45	2.63	4.79	6.87
0.45	2.55	4.62	6.94
0.45	2.71	4.46	6.9
0.45	2.77	4.49	6.74
0.45	2.67	4.53	6.69
0.46	2.94	4.78	6.67
0.45	2.58	4.59	6.36
0.45	2.55	5.06	6.97
0.45	2.68	4.87	7.02
0.45	2.96	4.67	6.8
0.45	2.76	4.44	6.73
0.46	2.97	4.74	6.69
0.45	2.93	4.52	6.59
0.45	2.8	4.96	6.79
0.45	2.73	4.74	6.96
0.45	2.6	4.65	6.58
0.45	3	4.56	6.59
9 L/min flow
0.53	2.68	4.9	6.9
0.53	2.71	4.71	6.7
0.53	2.93	4.89	6.49
0.53	2.7	4.4	6.83
0.53	2.61	4.46	7.04
0.53	2.69	4.87	6.92
0.53	2.81	4.9	6.64
0.53	2.83	4.73	6.95
0.53	2.55	4.84	6.87
0.53	2.88	4.56	6.53
0.53	2.7	5	7.03
0.53	2.61	4.73	6.64
0.53	2.6	4.97	6.66
0.53	2.66	4.71	6.54
0.53	2.8	4.81	7.02
0.53	2.94	4.68	6.88
0.53	2.98	4.52	7.02
0.53	2.78	4.63	6.76
0.53	2.85	4.54	6.72
0.53	2.8	4.59	6.6
0.53	2.8	4.73	6.64
0.53	2.83	5.16	6.49
0.53	2.88	4.88	6.87
0.53	2.59	5.02	6.57
0.53	3.07	4.46	7.01
0.53	2.93	4.96	6.78
0.53	2.83	4.62	6.4
0.53	2.81	4.69	6.54
0.53	2.77	4.76	6.48
0.53	2.88	4.55	7.08
0.53	2.75	4.78	6.79
0.53	2.79	4.82	6.7
0.53	2.7	4.84	6.86
0.53	2.75	4.55	6.96
0.53	2.59	4.58	6.86
0.53	2.93	4.57	6.54
0.53	2.82	4.81	6.84
0.53	2.67	4.77	6.52
0.53	2.69	4.86	6.89
0.53	2.88	4.78	6.76
10 L/min flow
0.58	2.77	5.01	6.56
0.59	2.95	4.87	7.05
0.58	2.88	4.62	7.14
0.59	2.83	4.83	6.65
0.59	2.77	4.91	7.18
0.59	2.91	4.33	6.51
0.59	2.8	4.7	6.72
0.58	2.92	4.67	7.02
0.58	2.7	4.87	7.1
0.59	2.71	4.77	6.99
0.58	3.02	4.65	6.88
0.58	3.03	4.87	7.05
0.58	2.93	4.9	6.87
0.58	2.62	4.85	6.88
0.58	3	5.05	6.38
0.59	2.92	4.68	7.16
0.58	2.64	4.87	7.15
0.59	2.76	4.8	6.93
0.59	2.81	4.93	7.19
0.58	2.75	4.86	6.78
0.58	2.86	5.15	6.85
0.59	2.9	4.96	6.97
0.58	2.9	5.03	6.66
0.59	3.08	4.46	6.89
0.59	2.89	4.6	7.13
0.59	2.97	4.74	6.63
0.59	2.95	4.7	7.16
0.59	2.78	4.63	6.7
0.59	2.7	4.96	6.69
0.58	2.6	4.71	6.75
0.58	2.89	5.03	7.03
0.58	2.79	5.17	7.03
0.58	2.94	5.01	6.73
0.58	2.72	4.67	7.19
0.58	3.06	4.55	6.81
0.58	3.01	4.87	6.83
0.59	2.72	4.77	7.05
0.58	2.75	4.98	6.98
0.59	2.74	5.02	6.94
0.59	2.63	4.51	6.83

## Sheet: Diamedica baby CPAP
Pressure measured at patient interface (cm H2O)
0 cm H2O (pressure at bottle)	3 cm H2O (pressure at bottle)	5 cm H2O (pressure at bottle)	7 cm H2O (pressure at bottle)
5 L/min flow
0.55	3.04	4.97	6.93
0.55	3.05	5.01	7.1
0.56	2.99	5.05	7.06
0.56	3.07	5.04	7.14
0.56	3.02	5.03	7.12
0.54	3.03	5.06	7.02
0.55	3.02	5.05	6.98
0.56	3.04	4.98	7
0.56	3.01	4.96	7.04
0.56	3.09	5	7.15
0.54	3.02	5.03	7.02
0.55	3.05	5.05	7.05
0.56	3	5.04	7.06
0.56	3	4.96	7.06
0.56	3.03	5.01	7.07
0.55	2.98	5.04	7.12
0.55	3.07	5	7.08
0.56	3.04	5.06	6.97
0.56	3.11	4.98	7.12
0.55	3.02	5.1	7.06
0.55	3.04	5.04	6.94
0.56	2.97	4.99	7.04
0.57	3.07	5.01	7.06
0.56	3.01	5.05	7.06
0.56	3.05	4.99	7.19
0.55	2.96	4.99	7.1
0.56	3.02	5.08	6.97
0.57	3.1	5.03	7.05
0.56	2.99	4.98	6.95
0.55	3.01	4.99	7.01
0.55	3	5.02	6.97
0.56	2.97	5.02	7.05
0.56	3.1	5.09	6.99
0.56	3.03	4.99	7.04
0.55	3.07	5.04	7.07
0.55	3.07	5.03	7.03
0.56	3	5.06	6.97
0.56	3	5.07	7.16
0.56	2.99	5.05	7.06
0.55	2.98	4.92	7.06
6 L/min flow
0.73	3.15	5.15	7.12
0.73	3.15	5.15	7.15
0.73	3.17	5.15	7.18
0.72	3.12	5.08	7.18
0.72	3.14	5.19	7.11
0.73	3.09	5.16	7.13
0.73	3.15	5.08	7.18
0.73	3.13	5.1	7.23
0.72	3.1	5.12	7.14
0.72	3.12	5.05	7.15
0.73	3.12	5.09	7.05
0.73	3.14	5.13	7.12
0.73	3.13	5.08	7.09
0.72	3.15	5.09	7.05
0.73	3.19	5.08	7.15
0.73	3.2	5.14	7.16
0.73	3.15	5.19	7.27
0.73	3.07	5.16	7.23
0.72	3.13	5.24	7.2
0.73	3.07	5.15	7.13
0.74	3.16	5.17	7.12
0.73	3.18	5.02	7.22
0.73	3.12	5.14	7.1
0.72	3.12	5.15	7.19
0.73	3.09	5.05	7.16
0.74	3.09	5.04	7.07
0.74	3.09	5.08	7.25
0.73	3.1	5.06	7.15
0.72	3.16	5.05	7.18
0.73	3.12	5.08	7.14
0.74	3.18	5.12	7.14
0.73	3.11	5.12	7.2
0.72	3.13	5.06	7.16
0.73	3.13	5.11	7.13
0.74	3.17	5.11	7.18
0.73	3.16	5.14	7.23
0.74	3.14	5.14	7.23
0.73	3.17	5.15	7.13
0.72	3.15	5.16	7.18
0.73	3.07	5.16	7.17
7 L/min flow
0.97	3.23	5.3	7.29
0.93	3.25	5.27	7.32
0.94	3.24	5.19	7.17
0.95	3.25	5.19	7.18
0.96	3.25	5.2	7.21
0.96	3.3	5.19	7.28
0.92	3.29	5.23	7.25
0.94	3.21	5.2	7.21
0.95	3.28	5.23	7.27
0.96	3.27	5.25	7.22
0.96	3.3	5.22	7.24
0.92	3.32	5.26	7.34
0.95	3.22	5.3	7.19
0.95	3.29	5.24	7.33
0.96	3.25	5.25	7.17
0.95	3.26	5.28	7.25
0.93	3.27	5.31	7.27
0.95	3.26	5.25	7.21
0.96	3.3	5.28	7.2
0.96	3.28	5.27	7.25
0.96	3.29	5.19	7.23
0.93	3.28	5.27	7.27
0.95	3.31	5.25	7.23
0.96	3.24	5.22	7.23
0.96	3.23	5.29	7.26
0.94	3.26	5.28	7.26
0.94	3.29	5.27	7.22
0.95	3.25	5.25	7.23
0.96	3.31	5.21	7.31
0.96	3.31	5.22	7.25
0.93	3.31	5.31	7.21
0.94	3.25	5.26	7.26
0.96	3.26	5.31	7.12
0.96	3.25	5.25	7.3
0.96	3.24	5.25	7.26
0.93	3.22	5.2	7.33
0.95	3.26	5.26	7.21
0.96	3.25	5.3	7.29
0.96	3.28	5.21	7.28
0.96	3.24	5.31	7.3
8 L/min flow
1.14	3.34	5.36	7.3
1.15	3.38	5.44	7.28
1.16	3.38	5.41	7.31
1.16	3.39	5.4	7.4
1.12	3.43	5.3	7.4
1.14	3.46	5.33	7.31
1.16	3.43	5.34	7.32
1.17	3.39	5.4	7.47
1.16	3.38	5.33	7.42
1.12	3.39	5.39	7.34
1.14	3.34	5.37	7.4
1.16	3.36	5.42	7.53
1.17	3.36	5.37	7.41
1.16	3.34	5.36	7.37
1.12	3.35	5.39	7.41
1.15	3.37	5.42	7.42
1.16	3.39	5.43	7.44
1.17	3.37	5.41	7.39
1.13	3.4	5.28	7.36
1.13	3.38	5.41	7.41
1.14	3.41	5.39	7.3
1.16	3.42	5.34	7.48
1.16	3.37	5.42	7.41
1.13	3.33	5.36	7.43
1.13	3.41	5.28	7.33
1.16	3.37	5.43	7.28
1.16	3.36	5.38	7.45
1.16	3.4	5.29	7.42
1.12	3.37	5.45	7.37
1.13	3.36	5.27	7.38
1.15	3.34	5.3	7.33
1.16	3.39	5.29	7.36
1.16	3.36	5.32	7.35
1.12	3.38	5.4	7.35
1.14	3.32	5.38	7.33
1.15	3.35	5.32	7.3
1.16	3.45	5.46	7.41
1.16	3.39	5.34	7.38
1.12	3.36	5.44	7.44
1.14	3.37	5.37	7.26
9 L/min flow
1.39	3.45	5.51	7.56
1.39	3.45	5.48	7.4
1.31	3.45	5.5	7.5
1.35	3.47	5.63	7.51
1.37	3.46	5.5	7.49
1.38	3.52	5.49	7.47
1.39	3.5	5.5	7.59
1.31	3.44	5.58	7.43
1.35	3.5	5.55	7.51
1.38	3.49	5.49	7.51
1.39	3.52	5.52	7.53
1.38	3.52	5.54	7.55
1.33	3.51	5.46	7.49
1.36	3.46	5.59	7.53
1.38	3.52	5.48	7.48
1.39	3.49	5.53	7.54
1.38	3.46	5.53	7.58
1.33	3.51	5.53	7.56
1.36	3.49	5.5	7.57
1.39	3.52	5.48	7.53
1.39	3.52	5.46	7.49
1.34	3.45	5.51	7.51
1.34	3.45	5.43	7.44
1.37	3.49	5.58	7.51
1.39	3.5	5.53	7.51
1.39	3.56	5.52	7.46
1.32	3.42	5.63	7.45
1.35	3.46	5.62	7.51
1.37	3.49	5.49	7.45
1.39	3.48	5.47	7.46
1.39	3.49	5.47	7.45
1.32	3.46	5.45	7.45
1.36	3.53	5.58	7.43
1.38	3.49	5.54	7.34
1.39	3.52	5.5	7.51
1.39	3.5	5.59	7.56
1.33	3.44	5.58	7.45
1.36	3.49	5.54	7.46
1.39	3.47	5.52	7.52
1.39	3.55	5.49	7.5
10 L/min flow
1.48	3.58	5.61	7.64
1.53	3.59	5.79	7.57
1.56	3.67	5.7	7.61
1.57	3.65	5.67	7.62
1.57	3.59	5.59	7.67
1.49	3.57	5.57	7.65
1.53	3.58	5.66	7.57
1.56	3.61	5.57	7.67
1.56	3.65	5.63	7.64
1.57	3.64	5.7	7.66
1.49	3.6	5.63	7.76
1.54	3.64	5.68	7.66
1.56	3.62	5.72	7.66
1.56	3.69	5.52	7.7
1.5	3.57	5.67	7.65
1.5	3.59	5.71	7.64
1.54	3.65	5.53	7.59
1.56	3.69	5.54	7.67
1.57	3.66	5.56	7.64
1.48	3.57	5.64	7.62
1.52	3.61	5.6	7.6
1.55	3.65	5.67	7.57
1.57	3.58	5.71	7.7
1.57	3.7	5.6	7.71
1.48	3.57	5.61	7.7
1.52	3.53	5.71	7.53
1.55	3.66	5.63	7.69
1.57	3.64	5.6	7.63
1.57	3.64	5.56	7.78
1.48	3.6	5.6	7.68
1.52	3.59	5.64	7.55
1.56	3.54	5.63	7.58
1.57	3.63	5.62	7.72
1.57	3.67	5.63	7.69
1.5	3.61	5.65	7.72
1.53	3.66	5.7	7.54
1.56	3.62	5.66	7.65
1.57	3.6	5.64	7.71
1.57	3.62	5.61	7.78
1.5	3.65	5.67	7.58

## Sheet: 2nd gen. Pumani bubble CPAP
Pressure measured at patient interface (cm H2O)
0 cm H2O (pressure at bottle)	3 cm H2O (pressure at bottle)	5 cm H2O (pressure at bottle)	7 cm H2O (pressure at bottle)
5 L/min flow
0.97	2.3	4.21	5.61
0.97	2.2	4.14	6.21
0.96	1.99	4.48	6.06
0.96	2.43	4.04	5.74
0.97	2.64	4.15	6.46
0.96	2.46	4.68	5.73
0.97	2.18	4.4	6.12
0.97	2.63	4.61	6.05
0.97	2.15	3.85	6.25
0.96	1.98	4.47	6
0.97	2.6	4.55	5.74
0.97	2.07	4.13	6.32
0.97	2.12	4.19	5.62
0.97	2.08	4.62	6.23
0.97	2.67	4.14	5.91
0.97	2.13	4.65	6.58
0.96	2.08	4.39	5.65
0.97	2.32	4.72	6.18
0.97	2.43	3.97	6.42
0.97	2.5	4.37	6.35
0.97	2.05	4.22	6.43
0.97	2.05	4.36	6.17
0.97	2.43	4.08	5.84
0.97	2.21	3.89	6.28
0.97	2.32	4.58	6.49
0.97	2.2	3.86	6.21
0.97	2.47	4.57	6.11
0.97	2.21	4.55	5.99
0.97	2.01	4.1	6.3
0.97	2.19	3.87	5.94
0.97	2.44	4.28	6.13
0.97	2.08	4.74	6.15
0.97	2.22	4.17	6.29
0.97	2.39	4.62	5.98
0.97	2.07	3.95	6.05
0.97	2.28	4.79	6.31
0.97	2.57	3.96	6.2
0.97	2.01	4.4	6.42
0.97	2.53	4.68	6.43
0.97	2.23	3.93	5.97
6 L/min flow
1.25	2.7	4.63	6.41
1.25	2.68	4.19	6.45
1.25	2.44	4.69	6.62
1.24	2.84	5	6.35
1.25	2.51	4.98	6.48
1.24	2.88	4.4	6.67
1.25	2.28	4.65	6.36
1.25	2.57	4.47	6.88
1.25	2.43	4.99	6.59
1.25	2.84	4.46	6.89
1.24	2.23	4.93	6.36
1.25	2.69	4.45	6.49
1.25	2.81	4.99	6.87
1.24	2.38	4.4	6.07
1.25	2.72	4.64	6.47
1.25	2.46	4.54	6.5
1.25	2.32	4.71	6.2
1.24	2.55	4.82	6.33
1.25	2.5	4.42	6.34
1.25	2.61	4.72	6.5
1.25	2.93	4.97	6.44
1.24	2.38	4.87	6.56
1.25	2.23	4.65	6.3
1.25	2.5	4.29	6.51
1.25	2.48	4.76	6.04
1.24	3.02	4.57	6.26
1.25	2.46	4.86	6.73
1.25	2.3	4.1	6.14
1.25	2.35	4.83	6.34
1.25	2.82	5.09	6.45
1.24	2.59	4.94	6.4
1.25	2.73	4.36	6.17
1.25	2.56	4.5	6.51
1.25	2.54	4.8	6.15
1.24	3.05	4.61	6.03
1.24	2.79	4.61	6.74
1.25	2.43	4.11	6.56
1.25	2.45	4.94	6.43
1.25	2.88	4.8	5.83
1.25	2.86	4.82	6.72
7 L/min flow
1.55	2.83	4.86	6.84
1.55	2.92	4.58	6.81
1.55	3.08	4.76	6.9
1.55	2.89	5.39	7.21
1.54	2.71	4.46	6.86
1.55	2.99	4.71	6.74
1.55	2.76	4.55	6.78
1.54	2.53	5.32	6.48
1.55	3.12	4.97	6.52
1.55	2.57	4.49	6.36
1.55	2.58	5.34	6.58
1.54	2.72	4.52	7.05
1.55	3.3	4.7	6.58
1.55	2.65	4.99	6.9
1.55	3.15	4.7	6.74
1.54	3.24	5.09	6.37
1.55	3.21	4.65	6.69
1.55	3.22	4.73	6.66
1.55	2.83	4.9	7.03
1.55	2.73	4.82	6.49
1.55	2.68	5.37	6.72
1.55	3.05	5	6.72
1.54	2.67	4.82	7.11
1.55	2.58	5.47	6.82
1.54	2.67	4.64	6.37
1.55	3.12	5.01	6.64
1.55	2.91	4.83	6.33
1.54	3.01	4.84	6.76
1.55	2.74	4.6	6.61
1.55	2.9	4.85	6.42
1.55	2.9	5.36	6.61
1.55	2.82	4.72	6.79
1.55	2.61	5.02	7.02
1.55	3.13	4.94	6.73
1.54	2.62	5.13	6.87
1.55	2.97	4.71	6.63
1.55	2.89	5.38	6.64
1.55	2.94	4.68	6.7
1.55	3.11	5.13	6.77
1.55	2.98	5.17	6.63
8 L/min flow
1.9	3.58	5.29	6.79
1.9	3.44	5.02	7.24
1.9	3.35	5.3	6.99
1.9	3.59	5.49	6.96
1.9	2.98	5.41	7.12
1.9	3.46	5.14	6.96
1.9	3.23	4.82	6.88
1.89	3.49	5.49	6.7
1.9	2.91	5.33	7.22
1.9	3.27	5.34	7.21
1.9	3.61	5.23	6.94
1.9	3.03	5.09	6.73
1.9	3.63	4.95	6.84
1.9	2.98	5.5	7.28
1.9	3.26	4.8	7.01
1.9	3.18	5.28	7.01
1.9	3.16	5.69	7.18
1.9	3.07	5.22	7.33
1.9	3.5	4.89	7.39
1.9	3.4	5.45	6.92
1.9	3.48	5.27	7.01
1.9	3.13	5.1	7.28
1.89	3.33	4.78	7.19
1.9	3.38	5.51	7
1.9	3.58	5.21	7.05
1.9	3.21	4.85	7.01
1.9	3.41	5.49	7.4
1.9	3.3	5.37	6.67
1.9	3.62	5.41	6.93
1.9	3.42	5.57	7.17
1.9	2.96	5.51	7.03
1.9	2.99	4.89	7.19
1.9	3.35	5.65	7.15
1.9	3.29	4.75	7
1.9	2.97	4.92	6.99
1.9	3.2	5.34	7.22
1.9	3.32	5.51	7.11
1.9	3.16	4.99	7.34
1.9	3.66	5.25	6.67
1.9	3.3	4.69	7.11
9 L/min flow
2.31	3.36	5.68	7.42
2.31	3.73	5.73	7.65
2.31	3.59	5.94	7.8
2.31	3.36	5.66	7.57
2.31	3.39	5.36	7.96
2.31	3.57	5.8	7.59
2.32	4	6.04	7.52
2.31	3.89	5.89	7.14
2.31	3.58	5.88	7.65
2.72	3.6	5.79	7.85
2.67	3.8	5.53	7.36
2.62	3.89	5.53	7.6
2.34	3.64	5.9	7.4
2.21	3.49	5.8	7.73
2.21	3.57	5.57	7.2
2.22	4.09	5.28	7.68
2.21	3.49	5.94	7.84
2.21	3.82	5.52	7.59
2.22	3.82	5.64	7.29
2.21	3.88	5.93	7.33
2.21	3.28	5.65	7.71
2.22	3.49	5.58	7.34
2.21	3.38	5.74	7.45
2.21	3.78	5.97	7.92
2.21	3.35	5.7	7.19
2.22	3.69	5.51	7.74
2.21	3.83	5.94	7.63
2.22	3.89	5.53	7.86
2.22	3.61	5.91	7.42
2.21	3.94	5.9	7.91
2.21	3.39	5.85	7.36
2.21	4.02	5.68	7.35
2.21	3.92	5.64	7.25
2.21	3.51	5.69	7.53
2.21	3.79	5.84	7.89
2.22	3.91	5.97	7.84
2.21	3.44	5.64	7.31
2.21	3.43	5.68	7.08
2.22	4.09	5.8	7.78
2.21	3.63	5.68	7.15
10 L/min flow
2.63	3.77	6.01	7.44
2.64	4.07	6.01	7.91
2.64	3.7	5.67	7.71
2.63	3.85	5.94	7.34
2.63	4.15	6.01	7.63
2.64	3.99	5.89	7.64
2.64	3.85	6.19	8.11
2.63	4.27	6.35	7.89
2.63	3.71	5.82	7.73
2.64	4.19	5.84	7.74
2.64	3.81	5.97	7.47
2.63	3.94	5.57	8.17
2.63	4.15	5.83	7.97
2.64	4.26	6.06	7.74
2.64	3.85	5.86	7.57
2.63	4.15	5.53	7.83
2.63	3.83	5.93	8.1
2.64	4.23	5.5	7.73
2.64	4.14	5.83	7.93
2.63	3.81	5.8	7.82
2.64	4.02	5.48	7.49
2.64	4.13	5.96	7.62
2.63	4.19	5.83	8
2.64	3.98	6.06	7.49
2.63	3.93	5.84	7.96
2.64	4.43	5.92	7.98
2.64	3.85	6.29	7.85
2.63	3.78	6.17	8.25
2.63	4	6.09	8.14
2.64	3.67	5.74	7.65
2.63	3.7	6.39	7.87
2.64	4.38	5.71	7.82
2.64	4.18	5.62	7.68
2.63	3.95	5.65	7.66
2.63	4.22	5.9	7.79
2.64	4.22	5.55	7.75
2.63	3.95	5.62	7.84
2.63	4.23	5.45	7.76
2.64	3.99	5.5	7.93
2.65	3.72	5.8	8.28

## Sheet: Medijet nCPAP generator
Pressure measured at patient interface (cm H2O)
0 cm H2O (pressure at bottle)	3 cm H2O (pressure at bottle)	5 cm H2O (pressure at bottle)	7 cm H2O (pressure at bottle)
5 L/min flow
2.95
2.92
2.95
2.94
2.94
2.95
2.95
2.94
2.94
2.94
2.95
2.94
2.95
2.93
2.94
2.94
2.95
2.95
2.93
2.95
2.95
2.95
2.96
2.95
2.93
2.94
2.93
2.94
2.94
2.94
2.95
2.94
2.95
2.95
2.94
2.95
2.95
2.95
2.94
2.94
6 L/min flow
4.01
4.02
4.01
4.01
4.01
4
4.01
4.01
4
4.01
4.02
4.01
4
4.01
4.02
4
4.02
4
3.99
4.02
4.01
3.99
4.01
4.02
4
4.02
4
4
4
4.02
4.01
4.01
4
3.99
4
4.01
4.01
4.02
4.01
4.01
7 L/min flow
5.17
5.19
5.19
5.18
5.17
5.19
5.18
5.18
5.17
5.18
5.19
5.18
5.18
5.19
5.18
5.14
5.18
5.18
5.19
5.18
5.19
5.17
5.16
5.17
5.18
5.17
5.18
5.18
5.17
5.18
5.17
5.18
5.17
5.18
5.17
5.17
5.16
5.18
5.16
5.16
8 L/min flow
6.67
6.66
6.64
6.64
6.64
6.66
6.64
6.67
6.66
6.64
6.64
6.65
6.65
6.66
6.65
6.66
6.67
6.67
6.66
6.65
6.64
6.65
6.64
6.64
6.66
6.65
6.67
6.65
6.65
6.65
6.66
6.66
6.65
6.65
6.65
6.63
6.65
6.64
6.65
6.65
9 L/min flow
8.42
8.43
8.42
8.43
8.42
8.42
8.42
8.43
8.42
8.43
8.43
8.41
8.4
8.43
8.4
8.4
8.41
8.41
8.41
8.43
8.4
8.4
8.42
8.42
8.4
8.42
8.4
8.41
8.42
8.43
8.42
8.43
8.4
8.4
8.41
8.42
8.41
8.41
8.39
8.41
10 L/min flow
9.82
9.85
9.84
9.85
9.83
9.86
9.86
9.84
9.85
9.84
9.83
9.85
9.85
9.85
9.86
9.84
9.83
9.83
9.84
9.83
9.84
9.84
9.82
9.82
9.82
9.81
9.84
9.84
9.83
9.84
9.83
9.84
9.82
9.85
9.81
9.84
9.84
9.83
9.84
9.82

## Sheet: 1st gen Pumani bCPAP
Pressure measured at patient interface (cm H2O)
0 cm H2O (pressure at bottle)	3 cm H2O (pressure at bottle)	5 cm H2O (pressure at bottle)	7 cm H2O (pressure at bottle)
5 L/min flow
1.58	3.36	4.56	5.77
1.58	3.36	4.54	5.77
1.58	3.32	4.55	5.77
1.58	3.37	4.55	5.77
1.58	3.33	4.56	5.79
1.58	3.35	4.55	5.76
1.58	3.33	4.57	5.78
2.2	3.36	4.6	5.76
2.2	3.34	4.59	5.79
2.2	3.36	4.56	5.77
2.2	3.31	4.58	5.76
2.19	3.34	4.58	5.78
2.2	3.34	4.56	5.77
2.2	3.31	4.58	5.79
2.2	3.32	4.53	5.76
2.2	3.31	4.55	5.78
2.2	3.36	4.57	5.78
2.2	3.37	4.56	5.79
2.2	3.37	4.56	5.77
2.21	3.32	4.54	5.78
2.2	3.35	4.58	5.79
2.2	3.29	4.58	5.76
2.21	3.29	4.57	5.78
2.2	3.26	4.57	5.77
2.2	3.34	4.57	5.79
2.21	3.36	4.59	5.77
2.21	3.32	4.57	5.77
2.2	3.35	4.54	5.79
2.2	3.28	4.55	5.76
2.2	3.34	4.56	5.78
2.2	3.26	4.54	5.76
2.2	3.36	4.55	5.79
2.21	3.32	4.57	5.77
2.2	3.36	4.6	5.77
2.2	3.37	4.56	5.76
2.2	3.33	4.56	5.78
2.2	3.36	4.53	5.78
2.21	3.34	4.56	5.77
2.21	3.27	4.54	5.79
2.21	3.32	4.53	5.77
6 L/min flow
2.21	4.14	5.48	6.56
2.21	4.26	5.49	6.56
2.21	4.21	5.51	6.48
2.21	4.23	5.48	6.56
2.21	4.27	5.42	6.57
2.88	4.25	5.49	6.57
3.25	4.19	5.51	6.55
3.24	4.21	5.47	6.54
3.22	4.22	5.43	6.59
3.23	4.25	5.52	6.54
3.22	4.23	5.41	6.58
3.23	4.23	5.44	6.52
3.23	4.27	5.49	6.58
3.22	4.28	5.51	6.57
3.23	4.21	5.51	6.54
3.23	4.17	5.48	6.55
3.23	4.22	5.43	6.58
3.23	4.21	5.43	6.59
3.23	4.26	5.48	6.56
3.23	4.22	5.5	6.55
3.23	4.19	5.5	6.55
3.23	4.23	5.46	6.57
3.23	4.21	5.49	6.56
3.23	4.24	5.5	6.54
3.23	4.21	5.51	6.5
3.23	4.24	5.46	6.55
3.23	4.24	5.5	6.59
3.23	4.23	5.49	6.51
3.23	4.26	5.5	6.56
3.23	4.26	5.47	6.57
3.23	4.17	5.5	6.56
3.23	4.22	5.48	6.58
3.23	4.27	5.49	6.55
3.23	4.24	5.51	6.58
3.23	4.15	5.5	6.58
3.23	4.25	5.46	6.57
3.23	4.22	5.49	6.56
3.23	4.24	5.49	6.54
3.23	4.21	5.49	6.59
3.23	4.26	5.48	6.55
7 L/min flow
4.18	5.24	6.48	7.37
4.18	5.34	6.52	7.38
4.18	5.28	6.53	7.33
4.17	5.27	6.48	7.35
4.17	5.32	6.55	7.3
4.17	5.35	6.47	7.33
4.18	5.26	6.52	7.32
4.18	5.32	6.52	7.32
4.18	5.34	6.51	7.35
4.18	5.33	6.52	7.29
4.18	5.38	6.53	7.35
4.17	5.35	6.53	7.29
4.18	5.37	6.54	7.33
4.18	5.39	6.53	7.37
4.18	5.33	6.52	7.28
4.18	5.25	6.51	7.3
4.18	5.33	6.56	7.32
4.18	5.33	6.49	7.32
4.17	5.35	6.53	7.35
4.17	5.27	6.52	7.24
4.18	5.33	6.53	7.26
4.17	5.25	6.53	7.35
4.18	5.34	6.5	7.34
4.18	5.33	6.51	7.26
4.17	5.25	6.53	7.33
4.18	5.35	6.5	7.32
4.17	5.34	6.55	7.32
4.18	5.38	6.5	7.27
4.18	5.29	6.51	7.35
4.18	5.34	6.51	7.26
4.17	5.34	6.55	7.34
4.18	5.35	6.5	7.28
4.18	5.35	6.52	7.34
4.17	5.32	6.53	7.32
4.17	5.26	6.54	7.29
4.18	5.31	6.46	7.33
4.17	5.3	6.53	7.36
4.17	5.34	6.53	7.28
4.17	5.33	6.5	7.35
4.17	5.29	6.56	7.32
8 L/min flow
5.44	6.37	7.55	8.53
5.43	6.35	7.59	8.46
5.44	6.37	7.56	8.52
5.44	6.39	7.54	8.53
5.44	6.44	7.58	8.54
5.44	6.3	7.6	8.54
5.43	6.43	7.57	8.51
5.44	6.39	7.51	8.57
5.44	6.35	7.59	8.53
5.43	6.4	7.59	8.55
5.44	6.34	7.58	8.54
5.44	6.46	7.5	8.5
5.44	6.41	7.49	8.49
5.45	6.31	7.52	8.47
5.43	6.39	7.55	8.51
5.43	6.4	7.6	8.58
5.44	6.45	7.54	8.54
5.43	6.43	7.56	8.55
5.44	6.44	7.61	8.48
5.44	6.33	7.5	8.5
5.44	6.38	7.49	8.55
5.43	6.37	7.58	8.54
5.44	6.4	7.57	8.54
5.44	6.36	7.53	8.5
5.44	6.43	7.53	8.57
5.44	6.4	7.59	8.55
5.44	6.38	7.57	8.5
5.44	6.35	7.49	8.5
5.43	6.3	7.55	8.52
5.45	6.33	7.53	8.52
5.44	6.36	7.63	8.58
5.44	6.29	7.6	8.58
5.43	6.36	7.55	8.49
5.44	6.39	7.56	8.53
5.43	6.35	7.58	8.53
5.44	6.46	7.51	8.52
5.44	6.34	7.52	8.5
5.43	6.39	7.58	8.56
5.43	6.42	7.58	8.52
5.43	6.36	7.56	8.56
9 L/min flow
6.58	7.65	8.55	9.75
6.58	7.61	8.59	9.82
6.57	7.66	8.58	9.86
6.57	7.64	8.6	9.8
6.57	7.7	8.57	9.84
6.57	7.6	8.56	9.87
6.57	7.65	8.59	9.75
6.57	7.69	8.6	9.86
6.57	7.71	8.59	9.84
6.57	7.64	8.57	9.76
6.58	7.7	8.55	9.83
6.57	7.66	8.56	9.8
6.57	7.74	8.57	9.77
6.57	7.7	8.59	9.84
6.58	7.64	8.59	9.84
6.57	7.57	8.56	9.82
6.57	7.69	8.63	9.77
6.58	7.55	8.6	9.8
6.58	7.66	8.55	9.82
6.57	7.66	8.56	9.82
6.57	7.61	8.61	9.84
6.58	7.65	8.53	9.8
6.58	7.67	8.56	9.85
6.57	7.68	8.6	9.82
6.56	7.62	8.62	9.8
6.57	7.68	8.57	9.73
6.57	7.67	8.59	9.79
6.57	7.57	8.6	9.84
6.56	7.62	8.58	9.79
6.57	7.65	8.55	9.85
6.58	7.65	8.66	9.83
6.57	7.67	8.64	9.77
6.57	7.71	8.61	9.83
6.58	7.65	8.55	9.78
6.58	7.62	8.55	9.78
6.57	7.73	8.53	9.77
6.57	7.71	8.54	9.78
6.57	7.67	8.54	9.86
6.58	7.62	8.61	9.76
6.56	7.62	8.61	9.8
10 L/min flow
8.3	9.25	10.31	11.22
8.31	9.31	10.25	11.17
8.32	9.28	10.24	11.21
8.3	9.26	10.25	11.15
8.31	9.28	10.34	11.19
8.32	9.26	10.26	11.21
8.29	9.31	10.22	11.15
8.3	9.31	10.18	11.15
8.3	9.27	10.37	11.22
8.3	9.27	10.22	11.21
8.3	9.23	10.26	11.24
8.31	9.3	10.31	11.18
8.3	9.23	10.28	11.18
8.29	9.22	10.31	11.23
8.3	9.29	10.27	11.12
8.3	9.14	10.29	11.14
8.29	9.19	10.32	11.13
8.31	9.34	10.29	11.15
8.31	9.31	10.29	11.19
8.31	9.29	10.31	11.15
8.3	9.19	10.28	11.14
8.3	9.3	10.23	11.19
8.29	9.26	10.27	11.18
8.3	9.28	10.29	11.25
8.31	9.2	10.32	11.19
8.31	9.14	10.29	11.21
8.3	9.24	10.23	11.19
8.3	9.19	10.26	11.21
8.3	9.32	10.27	11.21
8.3	9.29	10.32	11.16
8.3	9.2	10.2	11.16
8.3	9.25	10.31	11.14
8.3	9.32	10.26	11.1
8.3	9.25	10.22	11.23
8.29	9.27	10.25	11.21
8.31	9.29	10.31	11.16
8.3	9.24	10.22	11.23
8.3	9.19	10.26	11.16
8.3	9.26	10.35	11.11
8.3	9.18	10.24	11.21
