# Supplementary material for: In vitro comparison of performance including imposed work of breathing of CPAP systems used in low-resource settings
Source: PLoS One. 2020 Dec 3;15(12):e0242590. doi: 10.1371/journal.pone.0242590 (PMC7714113; doi:10.1371/journal.pone.0242590)
Supplement: S2 Table — (XLSX) [file pone.0242590.s003.xlsx]

## Sheet: Sheet1
	Nasal prongs (x2, parallel)			Face piece			Expiratory tubing			Expiratory tubing			Straw			Face piece connector (x2)			Face piece connector (x2)			End cap			Bleed valve			Total resistance (cm H2O/L/min)	Total resistance (cm H2O/L/min)
	diameter (mm)	length (m)	resistance	diameter (mm)	length (m)	resistance	diameter (mm)	length (m)	resistance	diameter (mm)	length (m)	resistance	diameter (mm)	length (m)	resistance	diameter (mm)	length (m)	resistance	diameter (mm)	length (m)	resistance	diameter (mm)	length (m)	resistance	diameter (mm)	length (m)	resistance	Predicted	Measured
Fisher and Paykel bubble CPAP	4	0.0152	0.00374552	5.1	0.07	0.0130544	9.4	1.28	0.0206841				9.5	0.195	0.0030205	5.5	0.015	0.00413627	7.5	0.015	0.00119623							0.045837	0.055
Diamedica baby CPAP	4	0.0152	0.00374552	5.1	0.07	0.0130544	14.6	1.7	0.00472037				4	0.0026	4.00425e-05	6.24	0.012	0.00199715	10.5	0.024	0.000498221							0.0240557	0.2009
2nd gen. Pumani bubble CPAP	4	0.0152	0.00374552	5.1	0.07	0.0130544	9.5	2.41	0.0373302	6.3	0.44	0.0352394	12	0.114	0.000693614	5	0.041	0.0165528										0.106616	0.3358
Medijet nCPAP generator																													1.404
1st gen. Pumani bCPAP	4	0.0152	0.00374552	5.1	0.07	0.0130544	6.3	0.048	0.0038443							4	0.0492	0.0484946				3.74	0.0205	0.0132192	1.1	0.0034	0.292986	0.375344	1.2166
Empty (gray) cells indicate not part of design
