# Supplementary material for: In vitro comparison of performance including imposed work of breathing of CPAP systems used in low-resource settings
Source: PLoS One. 2020 Dec 3;15(12):e0242590. doi: 10.1371/journal.pone.0242590 (PMC7714113; doi:10.1371/journal.pone.0242590)
Supplement: S3 Table — For the Medijet nCPAP generator, pressure cannot be set independently; results for the flow rates of 6, 7, and 8 L/min were measured using ASL 5000 Breathing Simulator. (XLSX) [file pone.0242590.s004.xlsx]

## Sheet: Fisher and Paykel bubble CPAP
	Imposed WOB (mJ)
	Infant (5.5 kg)			Neonate (4 kg)			Preterm Infant (2.5 kg)
Breath #	6 L/min	7 L/min	8 L/min	6 L/min	7 L/min	8 L/min	6 L/min	7 L/min	8 L/min
1	14.2779	15.8191	17.6471	7.6881	6.8641	8.9669	1.73443	0.778049	1.0532
2	13.5799	14.4715	18.6279	7.3617	6.5819	7.3373	1.04254	1.73061	1.73228
3	13.5126	14.7663	19.5963	6.3687	7.6751	6.0271	0.905538	1.90943	1.28546
4	12.5572	15.8973	19.1047	6.4921	7.2964	7.5503	1.43424	2.17651	2.01954
5	13.4289	15.1482	18.0718	6.4292	7.6094	6.9964	1.78374	1.09879	1.64438
6	12.9688	14.0137	18.1667	5.8213	6.0796	7.1384	1.6044	1.85357	1.08021
7	12.4257	14.124	18.5037	6.0925	6.6157	7.2719	1.6132	1.9624	1.67367
8	13.1183	14.3333	18.3285	6.4109	6.4041	8.1889	1.04382	1.002	1.99253
9	12.9571	15.3551	17.7152	5.9887	6.2276	8.2212	1.84699	1.63998	0.967217
10	13.5516	15.2698	18.4192	6.75	6.452	7.6674	1.73652	1.97718	1.48858
11	13.5658	14.4381	18.5288	6.4925	6.8183	7.9042	1.21289	0.952408	1.70835
12	12.8365	15.5034	19.1544	6.712	6.9364	8.1162	1.02655	1.00873	1.06585
13	13.3886	14.5271	19.1273	6.4938	7.3436	7.9634	2.01541	1.88953	1.50543
14	12.6678	16.0628	18.6877	6.2583	6.4619	7.9961	0.746602	1.10157	1.36675
15	12.6347	15.8308	17.8127	6.5659	7.5626	8.5408	1.99523	1.13501	1.54052
16	13.229	15.5847	17.4155	6.8117	7.9951	8.8079	0.873934	1.63807	1.60666
17	12.6486	15.0535	17.4423	7.0235	6.764	8.4156	1.22644	1.13114	1.49882
18	11.8238	15.8265	17.2302	6.8021	8.008	7.6459	1.48186	1.23085	1.50609
19	13.0035	15.5583	17.6805	6.1843	8.0787	8.3156	1.21755	2.18755	1.14511
20	12.8931	14.967	18.4221	5.8321	6.7197	8.5642	1.72325	2.00191	1.0421
21	13.76	15.0389	18.9437	6.8365	7.6713	7.9841	1.58447	1.06975	2.10519
22	13.1686	15.0548	17.684	6.7352	8.3278	7.3508	1.14488	0.779166	0.82089
23	12.3311	15.9645	18.2512	6.4608	7.5888	7.9331	0.844987	1.83627	1.53679
24	12.7229	14.9236	18.1004	6.0264	6.2573	7.7653	1.1476	1.07454	1.30989
25	13.6698	15.4872	17.4659	7.4139	6.8502	8.4558	1.56078	1.52558	1.37287
26	13.7133	16.0308	16.2977	7.0433	8.4385	8.3488	1.11573	1.07156	1.1591
27	13.399	14.8693	16.4832	6.8651	8.2103	8.3743	1.56667	1.64476	1.84955
28	12.7508	15.0479	17.7181	6.7641	7.9294	8.4967	1.47724	1.21854	1.18746
29	14.4927	14.7963	17.403	7.0646	7.0172	8.4653	1.837	0.948693	1.11971
30	13.3396	15.7661	17.5145	6.5272	6.8708	7.0632	1.15224	1.31823	1.20979
31	13.1718	15.0311	18.764	6.366	7.1847	7.8053	1.17734	1.62647	1.12278
32	12.9968	14.0269	16.8445	6.9237	6.9347	8.531	1.30379	1.48859	1.26447
33	13.5955	15.6181	15.7078	7.149	6.9784	8.7808	1.45808	0.957111	1.92674
34	12.8997	15.5766	17.9434	6.816	7.1022	8.5367	1.66058	1.33596	1.13467
35	12.7954	15.4067	17.6745	6.1874	7.2166	8.416	1.42595	1.79223	2.05749
36	13.7874	15.0503	16.9403	7.5217	6.7099	8.8044	2.14261	1.11135	0.988903
37	13.4009	15.2829	17.2535	7.0351	7.7585	7.2892	2.01899	0.631034	1.68458
38	12.2796	16.7754	17.9803	6.7224	7.8856	7.5683	1.49218	1.91588	1.91456
39	13.6548	15.7259	16.8468	6.2604	8.0653	7.8646	1.66478	0.767964	0.859268
40	12.8957	15.1317	17.5924	5.4795	6.7588	6.9156	1.29408	0.844034	1.10505
41				6.0067	6.168	7.2333	1.85518	1.62492	1.78492
42				6.5742	7.5844	7.9847	0.880307	1.1718	1.19796
43				7.0745	6.7027	7.911	1.98133	0.841172	2.07664
44				6.5186	7.2742	8.8505	1.09412	1.18287	1.25996
45				5.886	7.1711	8.5326	1.56657	1.72713	2.25625
46				6.247	8.4795	7.2844	0.952115	1.2362	0.808802
47				6.3868	7.745	8.2926	1.72539	1.11209	1.13747
Mean	13.1474	15.2289	17.8773	6.5845	7.22075	7.96753	1.43383	1.36722	1.42924
St. Dev.	0.543837	0.61118	0.830985	0.472978	0.649128	0.625458	0.365749	0.425324	0.382607

## Sheet: Diamedica baby CPAP
	Imposed WOB (mJ)
	Infant (5.5 kg)			Neonate (4 kg)			Preterm Infant (2.5 kg)
Breath #	6 L/min	7 L/min	8 L/min	6 L/min	7 L/min	8 L/min	6 L/min	7 L/min	8 L/min
1	8.6254	7.78099	7.97052	4.97174	4.4146	4.2075	1.6917	1.89592	1.79802
2	9.52681	8.19352	8.07433	5.03989	4.69436	4.64077	1.38962	2.01841	1.89332
3	10.0089	8.66952	7.60866	5.9827	5.30879	4.35368	1.66902	1.33174	1.54766
4	8.95336	8.90549	8.30547	5.96205	4.24742	4.43949	1.85875	1.73957	1.87131
5	10.3267	8.07772	8.75662	4.97001	5.14538	5.0656	2.0366	1.65807	1.63897
6	9.54683	7.74904	8.0979	6.02989	5.44706	5.35117	1.47363	1.46856	1.92026
7	9.35371	8.64217	8.0697	5.91652	5.35998	5.17743	1.80978	1.70572	1.60808
8	10.724	8.92946	8.61121	5.11263	4.86315	5.14971	1.75222	1.78896	1.50071
9	8.61221	9.51611	8.04289	5.47745	5.05187	4.9906	1.59413	1.57547	1.48001
10	9.21644	9.30832	7.41064	5.64023	4.92618	5.24295	1.60594	1.59964	1.6209
11	8.08889	8.99232	7.74335	5.65786	5.00238	5.42789	1.40074	1.44361	1.82948
12	9.4257	8.60744	8.78932	5.30075	4.98455	5.39819	1.51041	1.2578	1.81852
13	9.93286	8.62457	8.73843	5.19094	4.7184	4.46263	1.42939	1.81015	1.62508
14	9.90656	7.44591	8.36253	5.03011	4.68575	5.53625	1.72668	1.59439	1.49795
15	9.78417	8.83792	7.90555	4.95172	4.62473	5.24429	1.84439	1.92096	1.75162
16	10.3678	9.14853	7.81265	4.91202	4.38379	4.91578	1.5355	1.2853	1.70742
17	8.85181	8.37335	8.51821	6.1499	4.54205	4.39194	1.60712	1.68244	1.76697
18	10.3071	8.16757	7.78831	6.38402	5.29706	4.96042	1.40842	1.50445	1.84344
19	9.56961	8.43121	7.78244	5.79141	5.48205	4.53348	1.63274	1.32162	1.91202
20	9.39235	8.1506	7.99129	5.5737	4.7786	4.98028	1.83548	1.68728	1.34014
21	8.68375	8.42878	7.99191	5.35772	4.6398	5.17003	1.64747	1.82358	1.55765
22	8.85732	8.5014	7.85492	5.91562	5.25761	4.51663	1.42874	1.56118	1.86187
23	9.45125	8.76746	8.80219	6.0862	5.22825	5.26627	1.58348	1.88149	1.80627
24	8.92945	9.97485	8.13325	4.96093	5.19898	5.40533	1.62482	1.48026	1.88638
25	10.0489	8.82363	8.16363	5.47627	4.6021	4.19472	1.91384	1.60654	1.99208
26	10.233	8.80043	8.78905	4.96595	4.32564	5.05459	1.53271	1.49793	1.62281
27	8.3624	9.52527	7.90443	5.31941	4.22042	5.2073	1.62397	2.08708	1.37802
28	9.50197	8.74245	7.88742	5.39316	4.57528	4.83003	1.46411	1.4257	1.62671
29	9.29013	8.36928	8.62405	5.27816	5.42113	4.37835	1.32755	1.83178	1.96048
30	9.52738	8.05212	8.0722	5.14592	5.31272	5.24385	1.47282	1.55579	1.92844
31	9.04714	8.70589	7.82259	6.17825	5.68808	5.33031	1.59588	1.67493	1.57067
32	9.43749	8.78081	8.41283	5.09717	4.87316	5.211	1.20224	1.45564	1.30743
33	10.6918	8.45646	8.391	5.10994	5.1403	4.66603	1.92155	1.22748	1.70072
34	8.87362	8.69852	8.39052	5.9698	4.89272	4.87707	1.43903	1.71105	2.13123
35	10.2781	8.93688	8.07609	5.57305	5.4744	4.9112	0.94391	1.21281	1.47583
36	9.38829	8.16809	8.41343	5.52627	5.12972	4.57837	1.25101	1.77204	1.76775
37	8.59382	8.60764	8.75023	6.44473	5.09976	4.76123	1.61517	1.91716	1.78618
38	9.75806	8.10597	9.31573	5.88148	5.16737	5.60876	1.33624	1.34825	1.70034
39	9.42556	9.06939	8.39728	5.21665	5.40518	5.24727	1.49863	1.59208	1.45485
40	10.0738	8.68327	8.64999	5.48001	5.29411	5.63632	1.92579	1.6791	1.78665
41				4.78309	5.95427	5.05736	1.22799	1.44877	1.65038
42				5.53326	5.0591	5.37204	1.8039	1.71677	1.64705
43				5.55214	4.57855	4.93853	1.63728	1.2204	2.06352
44				5.23979	5.01694	4.16878	1.84671	1.55656	1.62478
45				5.38018	5.04597	5.05467	1.6997	1.42681	1.71909
46				4.91189	5.02906	4.76242	1.4198	1.71953	1.73604
47				6.05047	5.02951	4.94176	1.50808	1.57076	1.99963
Mean	9.47436	8.61876	8.23057	5.48666	4.99188	4.95447	1.58095	1.60195	1.71733
St. Dev.	0.642293	0.501383	0.408655	0.438773	0.386221	0.393758	0.218455	0.215926	0.189621

## Sheet: 2nd gen. Pumani bubble CPAP
	Imposed WOB (mJ)
	Infant (5.5 kg)			Neonate (4 kg)			Preterm Infant (2.5 kg)
Breath #	6 L/min	7 L/min	8 L/min	6 L/min	7 L/min	8 L/min	6 L/min	7 L/min	8 L/min
1	20.3115	20.8761	19.5855	12.1533	12.5842	13.1329	3.33083	3.24201	3.80126
2	19.7117	19.7441	19.7691	11.7156	11.5527	12.768	3.2064	2.95826	3.26666
3	20.7843	20.3049	19.8648	12.292	11.7914	12.8062	3.05706	3.08989	3.69035
4	19.6764	20.0916	19.7895	12.2545	12.1854	12.3051	2.93246	3.57875	3.63762
5	20.7915	20.1977	19.4956	12.1014	12.7389	12.3133	3.20399	3.41985	3.541
6	19.7998	19.9158	19.2424	12.1697	12.2518	12.4511	2.95337	3.19383	3.84184
7	20.3708	19.5997	19.7473	12.2691	12.3729	12.0158	3.1966	3.6619	3.44364
8	20.2791	20.3166	19.6753	12.2108	12.0601	12.5128	2.92477	3.40167	3.51232
9	19.8897	20.0789	19.7408	12.3168	12.3122	12.1986	2.966	3.14615	3.73858
10	20.4407	20.0094	20.1663	11.9699	11.8883	12.7659	3.03349	3.47661	3.67413
11	20.0601	19.5583	20.3416	12.325	12.475	12.5849	2.84006	3.20728	3.81422
12	19.8271	21.3628	21.4028	12.2392	11.7213	12.7323	2.95753	3.39321	3.40259
13	19.3803	20.4464	20.4504	12.0715	12.009	12.3436	3.17567	3.24105	3.73145
14	20.367	20.0424	19.9986	12.1286	11.786	12.114	2.99915	3.38504	3.49113
15	19.9069	19.8247	20.3754	12.1787	12.3734	12.7564	2.93713	3.31243	3.62102
16	20.5127	20.5149	20.0775	12.5474	11.8251	11.8935	2.86457	2.8864	3.63096
17	20.3901	20.7815	20.1433	11.9939	12.0637	12.8128	2.88827	3.3772	3.56232
18	20.0563	20.9238	20.5563	11.7263	11.6723	12.1536	3.07673	3.39275	3.5723
19	20.1426	19.8846	19.9336	12.5103	12.2272	11.98	2.87139	3.3714	3.7719
20	19.3267	20.1617	19.4371	12.1905	12.521	12.7463	2.81511	3.22986	3.75786
21	19.97	20.296	18.9327	12.3455	12.0156	11.9274	2.91013	3.16189	3.55017
22	19.9981	20.1044	20.0659	12.0369	12.0256	12.3803	2.95946	3.48212	3.4586
23	20.0527	20.1334	19.7288	12.506	12.2414	12.7096	2.93394	3.4695	3.58591
24	20.5653	20.0078	19.781	12.4046	12.264	12.5116	3.08322	3.30651	3.5774
25	19.8261	19.7859	19.4991	12.2864	11.9439	11.9625	3.00434	3.00935	3.64145
26	20.4817	20.0086	19.9069	12.2083	12.2544	12.58	3.19936	3.60167	3.60649
27	20.3639	19.7159	19.473	12.1056	12.6231	12.3777	3.13305	3.3099	3.48712
28	20.8785	19.8191	19.7133	12.2609	12.2286	12.3344	2.88565	3.25916	3.72157
29	20.234	19.8125	19.5262	12.3649	12.2457	12.2102	2.85074	3.28372	3.57937
30	19.8343	19.6979	19.386	12.059	12.2869	12.4496	3.10708	3.32692	3.60949
31	20.2988	19.8404	20.029	12.3228	13.0859	12.0834	2.84406	3.22514	3.70755
32	19.4294	19.7045	19.2802	12.5359	11.9929	12.5487	3.09562	3.47448	3.78087
33	20.684	20.0982	20.49	12.4706	12.3465	13.1807	2.83976	3.47488	3.47819
34	20.5338	19.1425	20.0758	12.2816	12.0803	12.2123	2.95263	3.04575	3.38346
35	20.5025	19.8355	19.3448	12.5354	12.6547	13.1817	2.85334	3.33	3.30722
36	20.0058	19.3075	20.0331	11.8721	12.3673	12.572	3.1666	3.36238	3.43938
37	20.3632	19.9098	19.294	12.5002	11.8337	12.5658	2.7765	2.95615	3.57391
38	19.5546	19.6285	19.6533	12.5412	11.9368	11.918	3.17426	3.39313	3.53297
39	20.2719	20.0873	19.9077	11.7426	11.9149	12.2453	2.77046	3.28266	3.66177
40	20.0677	19.7863	19.5877	12.1696	12.2427	13.1066	2.90622	3.24711	3.76571
41				12.0053	12.3025	12.0836	3.30875	3.02137	3.43023
42				12.4283	11.672	12.5133	2.87847	3.23918	3.62596
43				12.2348	12.344	12.0383	2.91182	3.27565	3.57833
44				12.0276	12.1091	12.567	3.07714	3.33081	3.56217
45				12.3107	12.2752	12.0991	3.17528	3.23072	3.60364
46				11.8397	12.0584	12.2048	2.8869	3.21489	3.29134
47				12.2412	11.9726	12.631	3.13315	3.73685	3.64379
Mean	20.1485	20.0339	19.8375	12.2128	12.1645	12.4379	3.00103	3.29824	3.58909
St. Dev.	0.390905	0.430267	0.449741	0.218966	0.306439	0.346035	0.144661	0.18049	0.138471

## Sheet: Medijet nCPAP generator
	Imposed WOB (mJ)
	Infant (5.5 kg)			Neonate (4 kg)			Preterm Infant (2.5 kg)
Breath #	6 L/min	7 L/min	8 L/min	6 L/min	7 L/min	8 L/min	6 L/min	7 L/min	8 L/min
1	32.166	34.0158	35.4791	18.8582	19.7202	20.6034	6.73488	7.11313	7.40891
2	32.5363	33.9932	35.3298	19.0784	19.9607	20.8708	6.80643	7.12852	7.47956
3	32.6572	34.1476	35.4724	18.7342	19.7995	20.7481	6.70646	7.06365	7.50032
4	32.4636	34.2089	35.4737	18.8182	19.6985	20.5785	6.65346	6.97333	7.36008
5	32.7652	34.0117	35.6322	19.0086	20.1938	20.7315	6.99752	7.04372	7.37032
6	32.2239	33.5511	35.0406	19.1966	20.3393	20.5667	6.6358	7.30838	7.49313
7	32.4147	33.7701	35.103	18.8149	19.8806	20.9505	6.6408	7.17642	7.47239
8	32.1271	33.7272	35.3403	18.9355	19.9433	20.3623	6.75916	7.11526	7.4002
9	32.4184	33.8563	35.2606	19.1675	19.6214	20.3699	6.89806	7.14885	7.26752
10	32.3495	34.1195	35.4864	18.9596	19.745	20.3364	6.73186	7.09698	7.4482
11	32.4096	33.8092	35.188	19.1265	20.02	20.5706	6.75329	7.00677	7.45667
12	32.0407	33.7763	35.4883	18.8986	20.0374	20.556	6.75022	7.1291	7.51098
13	32.2045	34.1591	35.2111	19.4271	19.9773	20.3024	6.71722	7.03389	7.47102
14	32.7321	34.2247	35.0868	19.1492	19.551	20.7884	6.85807	7.2135	7.48654
15	32.3395	33.6231	35.4895	19.0939	19.72	20.3013	6.6169	7.08211	7.43112
16	32.4391	33.6751	35.1477	18.9193	19.8529	20.527	6.82485	7.15907	7.48607
17	32.4347	33.8005	35.5173	18.873	19.58	20.7315	6.67828	7.06395	7.47441
18	32.5523	33.5818	35.5242	18.9855	19.724	20.3442	6.5988	7.27989	7.41957
19	32.5937	33.738	34.9527	18.776	19.7724	20.9757	6.807	7.00351	7.46704
20	32.4559	33.8287	35.4018	19.0021	19.7266	20.5143	6.62359	6.90173	7.61885
21	32.6834	34.3007	35.1396	18.8946	19.8971	20.6927	6.858	7.2165	7.26566
22	32.4687	34.038	35.028	18.9795	19.8106	20.7271	6.68298	7.1942	7.47452
23	32.5783	33.7636	35.8146	18.67	19.4838	20.4743	6.53744	7.2324	7.34273
24	32.8043	34.3648	34.9567	18.7706	19.8449	20.2043	6.85826	7.1126	7.62912
25	32.525	33.855	35.0636	18.9897	19.838	20.534	6.71007	6.86634	7.28127
26	32.3735	34.0826	35.2735	18.9063	20.0008	20.4607	6.64946	7.16915	7.44311
27	32.7494	33.9511	35.6806	18.9631	19.4929	20.6955	6.60623	7.07867	7.29425
28	32.5367	33.4586	35.2596	18.9528	19.6934	20.7133	6.6811	6.99181	7.5874
29	32.6896	34.0896	35.0398	18.9841	20.0133	20.4289	6.72703	7.20046	7.32539
30	32.0561	34.0215	35.2589	18.6541	19.9704	20.5076	6.83677	7.17287	7.39622
31	32.6364	33.7168	35.4859	18.7462	19.9358	20.7324	6.77944	6.95437	7.44902
32	32.2392	34.0978	35.1183	19.4344	19.9378	20.2898	6.68061	6.9968	7.44408
33	32.2106	33.4207	35.2215	18.9411	19.9452	20.5327	6.7154	7.32419	7.29009
34	32.2968	34.1304	35.0508	18.9632	19.7622	20.7966	6.76609	7.12192	7.57079
35	32.6356	34.2718	35.4823	19.2066	19.9546	20.5854	6.51818	7.12839	7.27865
36	32.2184	33.7234	35.1767	18.8728	19.8773	20.5223	6.89996	7.05452	7.35591
37	32.0473	33.5443	35.2118	19.002	19.9526	20.3125	6.75319	7.19129	7.38304
38	32.5471	34.1877	35.6219	19.0111	19.853	20.9357	6.80798	7.1364	7.48193
39	32.058	34.1361	35.3913	18.5849	19.6548	20.7729	6.58675	7.02998	7.46756
40	32.3135	33.7925	35.7228	18.9361	19.8949	20.4336	6.88131	6.95294	7.32733
41				18.8947	19.9185	20.3464	6.70671	6.94274	7.32269
42				18.9544	19.6882	20.2617	6.80608	7.04265	7.40359
43				18.8999	19.8816	20.614	6.56456	7.16118	7.34418
44				19.0798	19.6477	20.4639	6.70871	6.9778	7.38838
45				18.9248	19.8246	20.5167	6.83814	7.10432	7.34731
46				19.0772	19.7697	20.5629	6.87419	7.27707	7.35957
47				18.6045	19.8407	20.337	6.60928	7.03236	7.41268
Mean	32.4248	33.9141	35.3156	18.9515	19.8351	20.5571	6.73269	7.10012	7.41892
St. Dev.	0.216947	0.246358	0.224411	0.176652	0.168069	0.195262	0.106873	0.106084	0.0897812

## Sheet: 1st gen. Pumani bCPAP
	Imposed WOB (mJ)
	Infant (5.5 kg)			Neonate (4 kg)			Preterm Infant (2.5 kg)
Breath #	6 L/min	7 L/min	8 L/min	6 L/min	7 L/min	8 L/min	6 L/min	7 L/min	8 L/min
1	38.8177	39.2588	39.3347	23.0914	23.4786	23.7269	8.32322	8.49459	8.9128
2	38.4381	39.2829	39.5063	23.2952	23.3714	23.0801	8.32674	8.46495	8.93811
3	39.0282	39.1215	39.4144	23.1341	23.4747	23.5516	8.30174	8.58505	8.911
4	38.9026	38.9941	39.7636	23.4483	23.3794	23.7916	8.32878	8.63063	8.87774
5	39.1011	38.8724	39.9293	23.2217	23.2606	23.5865	8.36639	8.84738	8.67894
6	38.8456	39.0578	39.3722	23.2838	23.4387	23.4138	8.35106	8.52034	8.76119
7	38.4971	39.3286	39.9674	23.1943	23.5969	23.528	8.15741	8.45697	8.66339
8	38.2168	39.5831	39.2196	23.3278	23.4953	23.4202	8.34835	8.58489	8.87733
9	39.0099	39.5569	39.8802	23.1896	23.478	23.2437	8.37321	8.41878	8.71351
10	38.6858	38.8867	39.8343	23.0121	23.2467	23.5372	8.47433	8.38583	8.83352
11	38.9048	39.38	39.4155	23.4139	23.3444	23.6863	8.31381	8.49416	8.6632
12	38.3028	39.1379	39.2453	23.4037	23.5509	23.6072	8.24362	8.55949	8.7258
13	39.0069	38.9427	39.5556	23.6048	23.3611	23.6027	8.23734	8.6665	8.88906
14	38.5274	38.9428	40.146	23.2971	23.4611	23.5499	8.03421	8.6268	8.92351
15	38.9613	38.9986	39.6596	23.0135	23.5035	23.7175	8.31365	8.60084	8.74476
16	38.5504	39.2872	39.7535	23.0608	23.3262	23.8047	8.25511	8.63047	8.82474
17	38.8795	39.2684	39.2998	23.204	23.519	23.4299	8.22102	8.66633	8.70241
18	38.7663	39.2631	39.6711	23.3259	23.4681	23.491	8.47406	8.50494	8.79014
19	38.8435	39.2248	39.8394	23.2851	23.704	23.4601	8.24856	8.63022	8.87979
20	39.0412	39.5436	39.2978	23.4201	23.6937	23.6374	8.26616	8.62186	8.87836
21	38.7731	39.2051	38.957	23.1016	23.387	23.2515	8.26529	8.43775	8.80254
22	38.801	39.2382	39.3105	22.9527	23.3577	23.7124	8.3379	8.53228	8.86922
23	38.6237	39.1414	39.2704	23.0904	23.3926	23.6483	8.26756	8.51469	8.72693
24	38.4736	38.7456	39.8132	23.13	23.6368	23.6837	8.23145	8.54901	8.76183
25	38.5711	39.4491	39.0589	23.2771	23.5401	23.9274	8.39532	8.57892	8.77795
26	38.476	38.552	39.2463	23.0974	23.4261	23.4922	8.32941	8.58796	8.79713
27	38.5862	38.6834	39.3339	23.1132	23.7558	23.5758	8.32311	8.54963	8.66932
28	38.8584	38.9713	39.314	23.3309	23.3781	23.5083	8.29231	8.56343	8.86037
29	38.5938	38.6642	39.2307	23.0474	23.2363	23.4364	8.45742	8.52489	8.77323
30	38.913	39.4574	39.6322	23.4406	23.2643	23.5196	8.38213	8.68451	8.67877
31	38.893	39.5232	39.4847	23.1342	23.4463	23.5868	8.08176	8.56812	8.85903
32	38.7704	38.8885	39.7714	23.2823	23.5164	23.743	8.39585	8.48945	8.81915
33	38.462	39.3433	39.1567	23.1794	23.2307	23.5116	8.32663	8.54817	8.9003
34	38.5511	39.4288	39.5734	23.4349	23.0907	23.4264	8.23201	8.42559	8.87121
35	38.8653	38.985	39.7382	23.258	23.4078	23.4206	8.26325	8.57656	8.6674
36	38.5167	38.8862	39.5421	23.306	23.3021	23.4434	8.49985	8.46337	8.87263
37	39.0289	39.3279	39.5154	23.1526	23.6316	23.8301	8.27513	8.52862	8.75273
38	38.9794	39.8086	39.5819	23.2144	23.3681	23.641	8.31142	8.61857	8.88532
39	38.7569	38.7814	39.5284	23.4054	23.3971	23.5737	8.27193	8.58076	8.90416
40	38.5951	38.7856	39.7563	23.212	23.5172	23.4959	8.46535	8.45581	8.87288
41				22.9822	23.2594	23.4197	8.13733	8.81005	8.83178
42				23.512	23.2954	23.6119	8.25078	8.50381	9.03811
43				23.4714	23.5391	23.6239	8.32474	8.59284	8.89158
44				23.6778	23.5199	23.6883	8.26427	8.63941	8.79558
45				22.9142	23.3318	23.6244	8.30915	8.5026	8.78494
46				22.9794	23.1246	23.2726	8.37399	8.44279	8.96907
47				23.0393	23.3969	23.9392	8.31761	8.29152	8.70049
Mean	38.7354	39.145	39.523	23.2333	23.4235	23.5633	8.30514	8.55217	8.81538
St. Dev.	0.222951	0.291627	0.271102	0.17566	0.14325	0.170844	0.0939663	0.099806	0.0911536
