# Supplementary material for: In vitro comparison of performance including imposed work of breathing of CPAP systems used in low-resource settings
Source: PLoS One. 2020 Dec 3;15(12):e0242590. doi: 10.1371/journal.pone.0242590 (PMC7714113; doi:10.1371/journal.pone.0242590)
Supplement: S4 Table — (XLSX) [file pone.0242590.s005.xlsx]

## Sheet: Sheet1
	Mean Airway Pressure (cm H2O)	Min Airway Pressure (cm H2O)	Max Airway Pressure (cm H2O)	Mean Tidal Volume (inspiratory, mL)
	Fisher and Paykel bubble CPAP
	Pre-term neonate
6 L/min	7.82	4.05	10.86	15.86
7 L/min	7.9	4.05	10.98	16.14
8 L/min	7.94	3.88	10.89	16.11
	Neonate
6 L/min	5.32	1.99	9.47	22.6
7 L/min	6.09	2.51	9.96	23.93
8 L/min	6.66	2.56	10.6	24.51
	Infant
6 L/min	4.71	0.39	9.88	29.91
7 L/min	5.49	2.51	10,31	31.29
8 L/min	5.49	1.28	10.01	31.94
	Diamedica baby CPAP
	Pre-term neonate
6 L/min	7.41	4.73	9.85	15.26
7 L/min	7.6	4.76	10.18	15.2
8 L/min	7.68	5.19	9.82	15.2
	Neonate
6 L/min	7.39	3.58	10.42	24.2
7 L/min	7.61	3.84	11.09	24.16
8 L/min	7.77	3.93	10.26	24.1
	Infant
6 L/min	7.21	2.94	11.23	32.36
7 L/min	7.56	3.57	11	32.21
8 L/min	7.79	3.55	11.34	32.01
	2nd generation Pumani bubble CPAP
	Pre-term neonate
6 L/min	7.25	4.01	9.92	15.01
7 L/min	7.57	3.89	10.29	14.93
8 L/min	7.96	4.54	10.81	14.88
	Neonate
6 L/min	8	2.37	12.9	23.68
7 L/min	8.5	2.6	13.69	23.51
8 L/min	8.99	3.14	14.45	23.32
	Infant
6 L/min	7.92	1.03	13.83	31.48
7 L/min	8.38	1.58	14.38	31.29
8 L/min	8.9	2.15	15.12	31.02
	Medijet nCPAP generator
	Pre-term neonate
6 L/min	2.98	-1.01	7.41	13.41
7 L/min	3.82	-0.36	8.43	13.31
8 L/min	4.85	0.19	9.79	13.17
	Neonate
6 L/min	3.16	-3.46	11.35	20.96
7 L/min	3.99	-2.71	12.75	20.75
8 L/min	5.01	-2.12	13.99	20.59
	Infant
6 L/min	3.25	-4.56	13.88	28.21
7 L/min	4.21	-4.1	15.27	27.97
8 L/min	5.15	-3.6	16.49	27.78
	1st generation Pumani bCPAP
	Pre-term neonate
6 L/min	7.52	1.59	13.14	12.7
7 L/min	8.98	3.7	14.57	12.89
8 L/min	10.11	4.73	16.18	12.64
	Neonate
6 L/min	7.45	1.06	17.63	19.62
7 L/min	9.27	2.3	19.89	19.94
8 L/min	10.63	3.21	21.64	19.59
	Infant
6 L/min	7.66	-0.12	20.05	26.82
7 L/min	8.38	1.58	14.38	27.06
8 L/min	8.9	2.15	15.12	26.8
